# Supplementary material for: Adsorption Technology for PFAS Removal in Water: Comparison between Novel Carbonaceous Materials
Source: Materials (Basel). 2024 Aug 23;17(17):4169. doi: 10.3390/ma17174169 (PMC11395723; doi:10.3390/ma17174169)
Supplement: Supplementary file 1 [file materials-17-04169-s001.zip]

Archive with 1 entries (1 files):
- materials-3115412-supplementary.pdf
